# Supplementary material for: Use of Multiprognostic Index Domain Scores, Clinical Data, and Machine Learning to Improve 12-Month Mortality Risk Prediction in Older Hospitalized Patients: Prospective Cohort Study
Source: J Med Internet Res. 2021 Jun 21;23(6):e26139. doi: 10.2196/26139 (PMC8277374; doi:10.2196/26139)
Supplement: Multimedia Appendix 2 [file jmir_v23i6e26139_app2.xlsx]

## Sheet: Sheet1
Age	Cohabitationstatus	ADLscore	IADLscore	SPMSQscore	ESSscore	CIRS_ISscore	BMI	MNAscore	SodiummmolL	UreammolL	CreatinineumolL	AlbumingL	HaemoglobingL	TotalnoofmedicationsRegular	ARSscore	twelveMonth_Death	eGFR_num	CRP_num	gender
81	2	6	7	2	20	1.76923	22.913	20	135	7.5	106	37	136	4	3	0	56	9.8	2
90	1	6	8	0	20	1.61538	28.5156	20	133	7.2	111	35	130	13	3	0	38	180	1
84	2	6	4	4	16	2.53846	26.9718	23.5	132	6.3	124	25	101	10	2	0	46	22	2
76	1	6	6	2	18	2.69231	16.6667	8.5	139	5.1	59	32	125	13	3	0	86	0.78	1
86	2	5	3	1	13	2.76923	28.8754	22.5	138	25.4	724	39	104	17	0	1	5		2
71	2	6	7	0	20	1.30769	21.6287	17	138	7.8	70	37	154	5	2	0	90	2.4	2
84	2	4	4	6	15	2.15385	25.5594	19.5	141	6.2	56	29	138	11	0	0	83	9.1	1
80	2	1	1	8	13	2.38462	31.2488	18.5	134	10.5	150	26	85	10	0	1	37	150	2
80	2	6	6	0	20	1.84615	31.5729	24.5	138	11.8	85	30	116	8	3	0	74	98	2
69	2	4	1	1	16	2.15385	24.9703	16	134	8	71	26	94	11	2	0	75	93	1
78	2	5	3	0	17	2.76923	23.6832	13.5	132	25.2	530	34	98	20	1	0	6	19	1
90	1	6	8	5	20	2.23077	24.4828	25.5	138	7.6	61	29	125	6	0	1	77	1.3	1
66	2	6	7	0	18	1.84615	28.3531	23	131	6.2	60	38	134	5	0	0	90		1
72	2	6	3	0	20	2.15385	22.3703	21.5	135	7.6	61	37	133	10	2	1	87	2.9	1
80	2	5	7	0	17	2.76923	37.0031	22	135	10.1	78	30	105	25	6	0	66	200	1
66	2	4	3	2	19	3	52.2491	17.5	144	17.3	253	34	100	19	2	0	22		2
81	2	6	4	1	20	2.23077	21.875	22	140	11.3	14	37	112	11	2	0	40	31	2
79	1	5	7	1	18	2.53846	31.21	20.5	141	10.2	122	25	92	6	0	0	48	130	2
93	1	0	1	2	8	2.92308	28.764	17	127	15.6	122	29	103	16	1	1	33		1
87	2	5	3	0	15	2.46154	18.1312	14	134	6	96	35	93	13	0	1	46	3.8	1
77	1	6	8	0	20	2.92308	32.5327	25	137	5.6	60	29	126	13	0	0	90	18	2
84	1	6	8	0	20	2.23077	30.7004	20	138	7.6	92	41	136	10	0	0	49		1
76	1	5	8	1	17	2.76923	35.2955	24	136	18.4	190	31	108	15	0	0	20	96	1
90	1	6	7	0	20	2.23077	24.8981	21	136	10.4	109	34	129	5	0	1	51		2
67	1	2	4	1	15	2.76923	26.635	14.5	140	9.8	115	33	140	17	0	0	43	8.3	1
77	2	6	8	0	20	2.38462	32.807	25	141	7.5	91	46	138	9	0	0	70	0.93	2
79	1	6	7	0	20	2.92308	23.3681	21.5	134	10.7	529	35	96	10	0	1	6	100	1
72	2	6	7	0	20	2.46154	27.0073	19.5	134	14.6	542	23	78	13	0	0	6	2.4	1
94	1	5	3	0	16	2.23077	26.5089	21.5	133	9.7	73	34	138	10	0	0	61	44	1
84	2	6	7	2	18	2.38462	34.7656	20.5	141	5.9	64	43	129	13	1	0	77		1
74	3	5	3	0	19	3.07692	35.9961	18	139	13.8	180	30	113	17	0	0	24		1
83	2	6	8	1	20	2.38462	30.4705	22	130	4.5	104	30	134	13	3	0	43	58	1
70	2	6	8	1	18	2.92308	25.2501	19.5	144	24.6	407	33	83	15	0	1	12	1.5	2
85	2	6	5	0	18	2	32.3184	23.5	138	5.8	78	38	125	6	0	0	60	21	1
68	1	5	7	1	15	2.46154	25.4767	14.5	140	4	42	23	100	11	3	1	90	48	1
75	1	6	8	4	19	2.30769	25.7623	23.5	137	6.4	104	38	144	3	0	0	60	0.61	2
88	1	6	4	0	17	2.76923	24.3824	20.5	140	13.8	121	35	118	20	3	0	43	28	2
95	2	5	5	1	14	2.92308	28.1337	12.5	139	21	229	29	141	11	2	1	12	12	1
83	3	1	1	1	9	2.53846	16.7231	4.5	131	7.9	89	25	95	10	1	1	69	160	2
93	3	3	1	1	15	2.84615	19.8141	11.5	132	5.9	70	31	108	11	3	1	77	40	2
94	1	6	6	3	18	2.38462	31.3315	18	143	4.3	69	24	126	15	0	0	77	220	2
81	1	4	5	3	18	2.23077	17.5431	18.5	140	9.4	62	36	104	12	1	0	81	2.7	1
79	1	6	6	1	18	2.76923	25.2363	15.5	129	7.2	93	33	87	11	0	0	51	29	1
70	3	4	3	6	12	2.76923	25.6896	23.5	137	2.9	58	27	124	16	0	0	90	120	2
72	2	6	5	0	20	2.61538	24.0569	24.5	138	3.2	50	30	83	3	0	1	90	3.1	2
86	1	6	6	1	18	2.23077	28.3531	17	136	4.3	77	37	134	10	0	0	61		1
66	2	4	2	1	15	2.84615	30.7306	20	136	4.7	48	24	134	7	0	1	90	3.4	1
81	1	5	8	1	16	3.15385	31.6242	20	136	8.8	93	41	102	17	0	0	50	0.21	1
91	1	5	7	3	14	2.53846	20.1348	22	136	6.9	74	35	103	8	0	1	61	40	1
75	1	6	7	0	20	2.69231	32.4525	20	139	7	82	35	86	9	2	0	80	0.47	2
87	2	6	8	0	18	2.76923	26.8544	24	140	13.1	152	35	166	12	3	0	35	17	2
87	1	5	2	3	17	2.46154	25.5588	19.5	133	9.7	84	29	149	11	0	0	54	22	1
88	2	3	4	4	15	2.30769	20.3383	22	131	4.9	78	40	141	8	0	0	77		2
86	1	5	4	2	17	3	21.3341	21	138	7.5	69	37	88	15	3	0	69	110	1
82	3	5	3	5	15	2.38462	22.6757	15.5	144	9.6	84	38	147	12	0	1	56	15	1
81	2	6	6	0	20	2.53846	29.939	21	138	7	109	35	114	11	0	1	55	34	2
82	1	6	7	1	18	2.23077	20.3402	14	139	30.8	367	28	100	9	0	1	9		1
76	2	4	4	1	15	2.76923	27.4295	20.5	139	16	103	28	75	5	0	1	46	16	1
74	2	6	4	2	20	2.15385	30.7261	29	140	8.1	131	33	136	8	2	0	46	4	2
75	2	6	7	1	19	3.23077	32.264	22.5	141	11.9	210	45	133	19	1	0	26	6.3	2
92	3	1	2	1	13	3.07692	19.898	8.5	137	7.8	105	39	117	11	0	1	40	5.7	1
99	1	6	3	4	16	2.15385	24.5994	15.5	140	7.8	102	36	111	6	0	0	39		1
93	2	6	2	5	15	3.30769	20.4452	19	140	21.6	137	30	112	15	0	1	38	51	2
85	2	5	6	1	17	3.15385	22.7688	13	138	6.5	76	33	113	11	0	1	79	220	2
84	1	5	8	1	19	2.76923	24.3432	24.5	136	15.5	180	40	125	9	0	0	22	65	1
82	2	6	2	4	17	2.46154	28.9198	18	140	3.7	73	40	141	8	0	0	82	1.1	2
88	2	5	6	0	17	2.61538	24.3418	15	136	12.2	125	26	144	9	0	0	33	81	1
76	1	4	2	1	17	2.69231	35.7183	16.5	136	7.2	111	37	127	12	1	0	42	4.5	1
88	2	5	6	2	17	2.53846	25.2598	18	135	4.8	71	28	109	11	2	0	80	110	2
82	1	4	6	3	14	2.84615	17.8524	8.5	132	4.5	51	37	128	8	1	1	90	20	2
71	2	5	3	3	16	2.76923	27.8852	15	137	8.7	139	36	131	8	0	1	44	31	2
72	1	5	7	7	15	2.07692	35.3629	19.5	125	4.6	72	40	155	7	0	0	89	2	2
96	3	5	2	4	11	2.84615	23.5304	16	141	7.4	98	31	141	16	3	1	42	87	1
80	2	6	4	3	19	2.53846	23.9224	16.5	143	11.7	98	27	96	16	5	0	47	27	1
89	2	6	8	2	20	2.53846	19.563	21.5	134	6.6	80	42	142	14	3	0	57	26	1
78	2	6	8	0	20	2.38462	21.048	22	138	2.5	65	38	89	10	0	0	79	24	1
81	2	5	3	0	20	2.30769	26.4236	15.5	131	5.3	59	20	109	4	0	1	90	110	2
77	2	6	8	3	19	3	28.3608	17	134	7.6	109	27	95	14	0	1	42	46	1
79	1	6	8	1	20	1.84615	22.3543	20.5	125	4.9	51	48	126	4	0	0	88	0.71	1
86	3	6	5	1	20	2.38462	28.5544	23.5	132	4.9	64	25	118	13	0	0	84	150	2
85	2	6	4	3	18	3.07692	29.8606	26	139	11.6	141	39	121	11	0	0	40	330	2
74	2	5	4	1	19	3	30.0838	20	136	9.1	100	37	132	17	3	0	64	110	2
86	1	4	8	2	13	2.84615	28.742	21	138	9.3	110	32	129	12	0	1	52	330	2
80	2	6	7	0	19	2.69231	38.2301	20	143	22.9	245	31	98	23	3	0	21	97	2
85	1	4	5	2	16	2.84615	21.6049	11	138	10.3	86	40	130	9	0	0	71		2
65	2	6	3	1	19	2.69231	38.0078	22.5	145	23.5	244	34	107	17	1	0	23	9	2
90	1	6	7	1	20	2.69231	21.0156	16.5	135	16.2	163	44	120	8	0	0	24		1
70	1	4	4	2	19	3	31.8616	15.5	136	5.4	60	33	165	16	3	1	90	65	2
84	2	6	7	2	19	2.30769	29.1655	22	140	4.6	67	43	122	10	3	1	84	11	2
70	1	6	4	2	19	2.61538	41.7969	17.5	141	6.7	92	38	125	14	1	0	55	6.2	1
80	2	6	8	0	20	2.23077	29.0688	25.5	143	7.5	97	35	131	10	0	0	63	21	2
84	3	5	6	1	16	2.07692	24.8358	17.5	138	7.8	68	38	112	9	0	0	71	33	1
68	2	6	8	0	20	1.61538	32.574	27.5	136	6.5	72	25	106	4	0	0	74	32	1
81	1	6	8	1	17	2.69231	23.9813	25	137	9.4	90	27	133	9	3	0	69	180	2
66	1	5	3	2	15	2.92308	37.7297	19.5	135	8	48	34	114	18	3	1	90	37	1
89	1	5	2	1	15	2.84615	18.7887	12	138	10	110	30	94	12	1	1	51	22	2
72	2	5	3	0	17	3.23077	18.1143	7	138	9.7	90	29	98	21	4	1	73	140	2
74	2	6	2	2	19	3.61538	22.8129	10	134	16.4	172	25	95	18	3	1	33	130	1
76	2	6	7	2	20	2.15385	32.2357	19	139	4.1	63	38	137	8	0	0	83	44	1
88	1	6	6	2	20	2.61538	29.9967	20.5	141	6.7	99	26	99	7	0	1	44	44	1
83	1	5	8	0	18	2.61538	23.7259	20.5	128	2.9	42	25	95	9	0	1	90	180	1
65	2	6	6	1	20	1.69231	25.2015	24.5	129	3.9	78	35	163	11	0	0	90	240	1
82	2	6	5	0	20	2.15385	38.8684	20.5	139	5.4	90	37	97	5	0	0	68	200	2
81	2	5	2	2	16	2.38462	38.5488	17.5	140	6.7	85	37	154	9	0	0	56		1
87	1	4	3	2	13	2.23077	37.8906	19	140	8	96	34	122	10	3	0	46	8.3	1
80	1	4	3	1	18	2.15385	32.8892	25	141	14.2	106	33	123	11	0	0	43	10	1
84	1	6	7	0	19	2.30769	23.939	24.5	140	7	77	23	137	14	3	0	79	230	2
66	1	6	8	3	20	2.30769	31.1951	25.5	138	6	99	41	137	8	3	1	68	4.7	2
87	2	5	6	0	16	2.46154	25.8054	21	140	9.6	115	39	132	4	0	0	37	2.1	1
83	1	3	4	3	19	2.46154	41.4016	21	140	7.1	82	46	134	11	0	0	76	1.4	2
82	2	6	5	7	18	2.69231	22.806	22	123	6.1	63	30	88	11	0	1	79	100	1
93	3	0	1	2	11	2.61538	48.0688	19	138	6.1	55	29	135	11	3	1	78	53	1
86	1	2	5	0	16	3	17.7801	10	140	8.5	72	26	109	10	0	1	66	140	1
71	2	6	8	1	20	1.23077	25.721	28.5						7	0	0			1
71	2	5	4	5	15	2.30769	49.7778	20.5	139	8.4	64	34	108	13	1	1	84	12	1
65	2	6	8	1	20	2.15385	23.486	22.5	133	5.6	72	43	134	13	0	0	90	0.44	2
74	1	5	3	5	14	2.07692	36.9447	16.5	135	5.1	63	34	130	8	0	0	90	44	2
74	2	6	6	1	20	2.61538	27.0359	22	131	5.3	61	30	113	4	0	1	90	44	2
77	2	6	4	1	20	2.53846	40.5207	20	139	9.9	116	29	110	10	0	0	39	150	1
73	2	6	7	0	20	1.84615	21.9355	18	136	5.3	48	38	139	6	0	0	90	18	1
72	2	6	5	2	20	2.46154	23.472	25	139	13.6	1346	30	97	10	0	0	3		2
80	2	6	8	0	20	2.46154	32.0098	18	140	17.8	95	33	100	13	3	0	65	20	2
84	1	6	5	3	19	2.61538	23.6095	22.5	135	9.1	409	30	121	15	3	0	11	190	2
89	3	5	3	3	17	3.23077	26.2976	18	136	14.8	179	31	130	11	3	1	28		2
82	1	4	6	1	18	2.30769	24.3704	21.5	135	24.2	112	28	145	11	3	0	52	10	2
67	2	6	8	0	19	1.92308	30.1194	22.5	139	6.3	140	34	136	9	3	0	45	13	2
71	1	6	8	0	19	2.07692	34.5271	20	140	8.6	137	34	128	7	0	0	44	46	2
87	2	5	6	1	18	2.92308	26.6097	24.5	140	15.6	151	39	115	12	0	0	35	67	2
67	2	6	8	0	20	2	24.0344	21	132	5	87	36	133	6	0	0	60	4.8	2
72	1	6	5	1	19	2.92308	28.578	22.5	138	8.7	117	30	104	19	3	0	53	54	2
79	1	6	8	0	20	2.15385	24.4579	23	140	4.3	82	32	118	13	0	0	78	50	2
78	3	0	1	2	11	3.07692	20.0801	13.5	136	5.5	65	23	119	12	1	0	89	5.3	2
95	2	1	2	2	13	3.30769	47.6108	15	138	10	137	35	141	11	0	0	28	5.5	1
72	2	6	6	1	20	2.38462	23.2571	28	129	9.4	103	19	93	4	0	1	62	280	2
68	2	6	6	0	20	2	30.9311	23	138	6.9	111	37	134	4	0	0	59	0.62	2
80	1	6	6	0	19	2.61538	29.3658	21.5	138	14	217	40	115	9	0	0	24	94	2
89	3	5	5	0	18	3	26.8444	22	129	5.5	86	33	112	19	0	0	52	50	1
79	1	6	8	0	20	2.07692	31.2175	22	140	14.8	141	44	137	4	0	0	31	2.4	1
93	2	6	6	2	19	2.76923	24.6079	24	141	10.3	162	33	111	15	2	0	31	74	2
70	3	6	4	1	18	2.69231	26.083	14	137	4.6	69	27	118	11	6	1	90	44	2
92	2	6	1	6	20	1.84615	21.5329	19.5	139	7.4	97	36	146	5	0	0	58	4.5	2
76	2	5	4	0	19	2.46154	26.2976	19.5	132	3.1	59	48	150	11	0	0	90	3.7	2
74	2	5	8	3	18	2.38462	24.5268	23.5	144	9.2	70	31	101	8	3	0	74	79	1
68	2	6	7	0	19	1.76923	27.3438	17.5	134	5.3	66	26	88	4	0	0	90	82	2
94	3	1	0	0	10	3	23.1405	14.5	135	11.8	89	30	98	16	0	0	48	230	1
87	1	6	6	1	20	2.23077	26.7094	22.5	137	8.3	75	35	116	9	0	0	62	16	1
65	2	6	8	2	18	2	22.5183	17	128	15	108	23	106	6	1	1	47	370	1
77	2	5	3	2	19	2.69231	22.0386	11.5	140	20.4	146	17	138	12	0	1	39	240	2
74	2	6	7	1	20	2	32.6585	21.5	140	8.3	121	39	121	11	1	0	38	30	1
91	2	4	2	3	18	2.07692	25.9924	24	135	6	105	34	115	5	0	0	53	160	2
89	1	6	7	1	19	2.76923	21.3041	20	139	7.9	141	33	148	14	3	0	38		2
83	3	0	1	7	11	2.30769	21.7955	8	138	9.7	147	31	101	7	0	1	38	250	2
89	2	5	7	2	18	2.69231	27.4378	19	134	12.9	149	32	129	12	0	0	35	6.9	2
72	2	6	6	1	19	2.92308	20.3954	16.5	138	3.2	61	38	119	11	3	1	87	93	1
85	1	6	6	2	19	2.46154	32.0312	23.5	136	13.2	142	36	123	10	1	0	39	11	2
69	1	6	8	0	19	2.84615	34.4096	25	137	44.5	564	32	104	16	0	0	8	85	2
88	2	6	3	1	18	2.30769	22.3094	21	141	7.2	62	30	113	7	1	1	84	8.5	2
87	2	5	3	3	16	2.69231	25.0042	14	142	3.5	84	30	116	16	4	0	54	3.6	1
75	1	6	7	1	18	2.23077	20.4072	14	137	4	45	28	112	11	2	0	90	45	1
82	2	6	8	0	20	2.53846	22.2222	25.5	135	7.4	74	38	141	14	3	0	65	40	1
88	2	6	3	4	18	2.53846	22.2291	15.5	130	14.6	115	30	128	13	0	1	49	40	2
84	1	6	5	0	19	1.92308	15.3483	15	140	11.2	112	32	112	6	0	1	39	21	1
92	1	6	4	2	18	2.46154	24.7183	21	141	11.6	113	28	111	11	0	1	48	33	2
71	2	0	1	3	10	2.76923	40.404	12	139	10.5	120	34	111	13	1	0	39	18	1
89	2	5	2	2	17	2.38462	24.3339	16.5	135	24.9	530	26	115	11	5	1	8	28	2
71	1	6	8	1	20	2.38462	21.875	20.5	143	4.2	58	42	123	11	3	0	89	52	1
95	1	6	5	0	17	2.46154	19.0448	18	140	12.1	152	37	106	10	0	0	25	1.8	1
82	1	5	6	3	16	2.46154	23.6476	16	135	6	116	34	101	5	0	1	38	3.8	1
71	1	6	8	2	20	1.69231	24.1548	20	141	7.3	66	30	123	10	3	0	81	68	1
93	3	1	2	1	14	2.53846	21.8577	15	136	8.9	90	41	97	8	3	0	48	110	1
70	2	6	4	3	19	2.23077	16.3864	10	135	3.5	49	41	125	9	0	0	90	9.6	2
68	1	6	8	1	20	2.15385	34.8425	17.5	143	7	68	36	113	19	5	0	80	20	1
85	1	6	8	2	20	2.53846	24.1881	18	145	14.5	126	35	113	6	0	0	34	0.44	1
85	3	3	1	3	14	2.38462	21.4844	11	136	13.6	103	31	87	17	3	1	57	44	2
82	2	6	7	1	19	2.69231	31.9831	19.5	140	22.6	537	36	114	9	0	0	8		2
68	2	6	5	1	19	2.30769	28.389	24	133	10.4	146	40	96	10	0	0	42	19	2
71	1	5	6	1	18	2.38462	27.2847	21	127	6.5	102	31	85	5	0	0	48	18	1
87	3	5	3	0	17	3.30769	20.6799	14	138	12.6	265	31	123	10	0	1	18	8.6	2
75	2	5	6	0	18	2.61538	36.4569	19.5	130	18	130	29	108	13	6	0	35	50	1
86	2	4	4	1	17	2.53846	25.215	17	142	6.3	73	39	134	18	2	1	65	23	1
95	1	5	2	0	18	3	20.4997	17	133	16.2	99	36	121	21	2	1	56	17	2
77	2	6	6	1	19	3.07692	21.1389	18.5	136	6.1	238	32	98	17	0	0	22		2
79	1	6	8	1	19	2.76923	24.5043	16.5	141	15.4	262	31	87	3	0	0	19	16	2
82	2	6	5	1	18	2.61538	35.5556	19	140	22	220	28	119	14	0	0	17	20	1
85	1	5	6	1	19	2.76923	35.9245	21.5	143	10.2	145	32	125	8	0	0	28	0.86	1
79	2	6	8	0	20	2.07692	26.1752	22.5	135	16.6	148	33	124	4	0	0	29		2
67	2	6	8	0	20	2.38462	27.6888	22.5	142	2.8	69	32	108	12	2	0	79	110	1
94	2	2	1	6	15	2.38462	16.4446	17	142	24.2	144	24	93	5	0	0	27	20	1
79	2	6	8	0	19	2.23077	34.1469	23	138	8.2	100	14	145	4	1	0	46	19	1
91	2	6	2	3	17	2.38462	24.3046	22	142	16	117	32	117	7	0	0	47		2
74	1	5	8	1	17	1.92308	21.3878	19	149	6.8	104	34	123	5	0	0	42	210	2
83	1	6	8	1	19	2.53846	32.5964	25.5	139	17	155	32	133	9	2	0	35	40	2
88	2	5	6	1	17	3.07692	29.9061	22	133	24.2	218	40	130	15	3	0	22	37	2
88	1	5	5	3	17	2.46154	19.5036	14	138	9.4	104	39	133	12	3	1	41	7.2	1
77	2	6	7	2	19	2.92308	30.8651	22.5	135	16.7	143	36	131	14	4	1	40	36	2
83	2	5	3	2	18	2.69231	31.7117	22.5	141	21.8	760	25	99	16	0	0	5	28	2
66	1	6	5	0	17	3	18.2652	14.5	133	3.9	36	36	88	14	3	1	90	16	1
66	1	5	7	2	12	3.38462	51.8303	18	135	27.5	371	27	72	19	2	1	10	390	1
65	2	6	8	0	20	1.23077	28.5813	21.5	139	5.7	58	20	129	2	0	0	90	3.6	1
90	2	5	3	0	15	2.84615	24.6711	21.5	140	11.8	101	41	135	8	3	1	42	3.7	1
75	2	6	4	1	19	2.46154	21.6713	15	142	39.6	265	25	117	11	0	0	19	35	2
71	2	6	8	3	20	2.46154	26.8718	20.5	139	4.6	129	30	125	6	0	0	48	49	2
82	2	6	2	0	18	2.69231	27.2836	18.5	135	17.4	446	23	95	7	0	1	10	250	2
84	2	4	3	3	15	2.84615	32.8392	24.5	132	16.1	175	28	117	11	3	0	23	200	1
68	1	6	8	0	19	2.38462	30.8596	24	139	10.5	183	35	92	6	3	0	24	0.88	1
80	1	5	3	2	18	2	23.7387	20.5	129	5.8	68	23	127	3	0	0	86	120	2
67	2	6	7	1	19	2.38462	24.093	19.5	134	10.5	69	35	108	15	3	0	90	11	2
68	2	3	4	3	17	1.76923	26.4159	16.5	134	3.6	66	22	118	9	3	1	90	150	2
90	1	6	3	3	20	2.38462	33.9125	24	135	8.4	98	39	125	10	0	0	44	1	1
66	1	3	5	1	17	2.46154	34.4777	15.5	135	2.7	36	31	146	12	3	0	90	220	2
65	2	6	7	0	19	2.46154	22.1852	22	138	26.4	576	29	78	5	0	0	8	93	2
88	3	5	2	5	14	1.92308	35.4402	21.5	138	4.2	54	32	117	6	2	0	81	9.1	1
80	2	3	5	1	16	2.69231	43.7448	26	135	16.4	178	31	114	10	0	0	30	29	2
82	2	6	4	0	17	2.53846	18.8613	14	138	37.6	217	19	103	8	0	1	24	61	2
68	3	6	2	0	19	3	22.9819	12	133	4.1	56	24	125	9	0	1	90	78	2
81	2	6	3	1	20	2.53846	27.4717	20	138	9.4	120	37	158	8	2	0	49	12	2
79	2	6	8	3	20	2.84615	29.4857	20.5	136	3.1	53	36	165	12	0	0	90	37	2
86	3	4	3	1	17	2.61538	29.3019	22.5	139	7.6	67	36	98	20	1	0	72	22	1
87	1	5	3	4	16	2.76923	26.2784	15	134	6.1	105	22	94	16	1	1	55	84	2
75	2	6	2	3	17	2.76923	34.4289	24.5	135	6.8	62	39	117	13	2	0	90	22	2
85	2	6	7	0	19	2.61538	27.2173	21	134	8.9	91	31	94	14	3	0	50	67	1
65	2	6	7	1	19	2.07692	31.1176	20.5	136	9.7	110	28	109	13	2	0	60	130	2
74	2	1	2	3	14	2.30769	36.7309	27	139	8.1	83	29	137	7	1	1	80	46	2
88	1	2	2	0	15	2.92308	25.6369	24	141	11	110	29	97	15	3	0	39	110	1
82	2	5	8	0	17	2.46154	29.7778	20.5	138	9.1	89	35	117	18	3	0	52		1
65	2	6	8	2	20	1.53846	27.438	26.5	140	4.7	76		127	5	3	0	71	53	1
87	2	6	4	1	18	2.69231	19.3414	13	136	8.7	126	27	110	10	0	1	33	100	1
87	1	6	7	2	19	2.92308	33.1221	19.5	136	13.1	137	33	98	14	3	1	40	29	2
87	3	2	2	7	13	2.76923	22.0317	18	144	6.2	104	22	97	12	0	0	42	60	1
90	2	6	3	5	17	2	24.8075	26.5	133	5.9	75	42	131	9	0	0	77	0.51	2
80	2	6	3	5	18	2.23077	28.6329	22.5	135	13.6	132	35	130	8	0	0	43	140	2
83	2	6	5	5	18	2.30769	24.0164	19.5	139	6.4	101	39	125	5	0	0	59	2.5	2
95	1	6	5	4	19	2.76923	17.0529	18	137	4.7	47	25	114	12	3	0	81	170	1
68	2	6	7	0	20	2	30.3461	22	131	3.7	71	37	113	8	0	1	90	24	2
70	2	6	7	1	20	2.07692	25.0473	24.5	135	5.4	60	45	144	6	0	0	89	2.3	1
69	2	5	2	6	15	2.76923	26.8464	17.5	142	6.6	90	46	127	12	0	1	75	3.9	2
84	1	6	7	1	20	2.61538	27.7874	22	144	6.8	93	34	106	17	5	0	49	65	1
68	2	6	7	0	20	2.30769	24.9042	19.5	125	3.3	90	32	117	8	0	0	75	11	2
71	1	6	5	0	17	2.53846	44.4945	17.5	138	12.5	496	34	117	17	3	0	7	110	1
86	2	6	5	1	20	2.53846	22.6298	21.5	140	6.1	84	32	116	9	2	0	72		2
87	1	3	2	4	16	2	22.4866	17.5	138	5.3	84	35	117	9	0	0	72	72	2
82	1	6	6	0	19	2.84615	28.68	18.5	133	15.9	169	32	101	13	0	0	32	130	2
79	3	1	2	3	12	3.53846	35.0128	14.5	137	23.2	162	36	129	9	0	0	34	11	2
96	3	2	2	2	17	3.46154	17.6911	13	130	14	121	26	98	12	2	1	43	190	2
79	2	6	3	0	18	3.07692	38.0556	19	136	21.6	731	35	102	14	0	1	6		2
84	2	6	8	1	19	2.92308	26.2378	22.5	144	152	316	32	133	6	0	1	11	1.6	1
89	1	5	7	3	19	1.46154	22.742	21	139	4.3	80	43	126	4	0	0	75	0.48	2
91	2	1	0	3	14	1.84615	23.8895	18.5	138	11.6	99	31	83	2	0	0	57	210	2
87	1	6	8	2	20	1.84615	27.1075	24.5	138	6.5	80	38	125	5	0	0	76	1.8	2
83	2	5	3	1	20	2.69231	24.8789	27.5	138	13.3	148	36	114	3	0	0	37	1.1	2
89	2	5	2	1	17	1.92308	25.1688	18.5	121	6.7	66	36	135	3	0	0	71	7.5	1
66	1	6	6	0	18	2.61538	23.2599	16.5	138	8.4	352	30	110	16	0	0	15	6.7	2
92	3	2	2	9	15	2.46154	22.4743	23	138	10.2	82	27	107	12	0	0	54	110	1
71	2	6	7	0	20	2.38462	33.438	22.5	140	6.2	98	37	136	14	0	0	67	35	2
86	2	6	7	2	19	2.07692	31.8275	22.5	145	7.3	110	33	120	9	0	0	39	85	1
68	2	6	8	0	20	2	25.7848	23	141	5.6	56	36	129	3	0	0	90	0.21	1
79	1	6	8	2	19	2.92308	31.9395	21	137	21.2	299	32	109	18	1	0	16	99	2
74	3	5	3	2	17	2.92308	18.7305	14.5	144	2.5	32	37	144	21	5	0	90	12	1
70	1	6	8	2	19	2.53846	24.1187	12	133	3.2	49	40	136	8	3	0	90	4.3	1
87	2	6	3	3	18	2.92308	21.5856	20	137	12.8	157	34	115	4	0	0	34	3.8	2
86	2	6	8	0	19	2.30769	20.6163	21.5	141	18.8	134	28	107	10	3	0	41	54	2
71	1	6	7	0	20	2.07692	30.3422	24	137	6.4	52	42	141	5	0	0	90	1.5	1
77	1	5	5	0	15	2.07692	23.5304	15.5	134	17.9	308	26	93	8	0	1	12	29	1
66	2	4	4	0	16	3.30769	22.4782	19	141	20.9	423	20	111	20	0	1	12	370	2
83	1	6	7	0	20	2.38462	24.0625	24	141	9.3	79	33	111	8	0	0	60	290	1
87	1	4	6	1	17	2.38462	28.9993	22.5	137	6.2	96	35	129	8	0	1	46		1
75	2	1	1	3	13	3.23077	28.6635	25	139	4.6	61	25	84	14	2	1	90	240	2
74	2	6	6	1	18	3	20.8933	20.5	139	14.1	443	33	122	10	0	0	8	1.3	1
72	2	4	6	1	16	2.07692	32.1429	17.5	131	3.9	54	37	149	3	0	0	90	2.2	1
65	1	6	5	2	20	2.07692	35.3609	22.5	137	5	71	40	144	12	0	0	90	24	2
73	2	6	6	1	20	2.15385	32.2831	19.5	134	75	107	34	98	17	4	0	59	180	2
81	2	6	7	0	20	2.30769	22.7273	24.5	138	6.9	87	34	122	0	0	0	72		2
97	3	1	2	9	12	2.84615	26.114	17.5	143	20.4	176	35	86	11	0	0	21	82	1
81	2	6	7	0	19	2.84615	33.7891	19.5	136	13.1	607	33	112	21	5	0	7	210	2
90	2	6	5	2	18	2.69231	24.5404	25	137	20.2	191	40	98	11	0	1	20	9.1	1
87	1	5	5	5	14	2.69231	24.7737	20	133	8.8	95	35	99	11	0	1	47	1.3	1
69	2	6	4	1	19	2.46154	34.1809	24	141	17	527	33	101	19	1	0	9	6	2
81	2	6	8	0	20	2.15385	24.6914	26	136	4.4	82	38	147	6	0	0	77	1.3	2
74	1	6	8	0	19	2.69231	33.8345	22	143	7.3	118	31	122	6	0	0	52	3.6	2
79	2	2	2	4	17	2.46154	23.8017	21.5	131	6.1	87	35	118	3	1	1	73	21	2
84	2	1	4	2	16	2.38462	34.4123	17	137	14.1	88	35	113	11	0	1	52	21	1
73	2	6	7	0	18	2.76923	30.116	26.5	143	9.5	121	25	99	6	0	0	38	52	1
79	1	6	8	5	18	2.53846	21.9261	14.5	134	6.4	90	28	118	3	0	1	53	21	1
86	1	6	7	1	20	2.76923	24.1737	24	132	8.9	90	30	138	16	0	0	50	230	1
67	1	6	4	0	20	2	20.2395	8.5	131	2.6	42	28	122	11	5	0	90	85	1
79	1	6	7	1	20	2.84615	27.0062	21	141	18.1	328	38	138	9	0	0	11	1.7	1
81	1	6	5	1	18	1.92308	30.0621	19	141	2.3	63	32	119	12	0	0	80	63	1
82	1	6	8	3	19	2.30769	28.1907	21.5	132	5.6	96	38	76	11	0	1	48	7.6	1
82	1	6	8	3	20	2	28.3874	25.5	141	5.5	75	40	152	6	0	0	64	5.4	1
81	1	6	8	0	19	2.30769	25.6544	20.5	141	7.1	82	30	73	8	1	0	58	99	1
78	1	6	6	2	18	1.69231	20.3856	15.5	137	6.1	67	27	129	12	3	0	88	23	2
65	1	6	6	1	17	2.61538	31.9757	13.5	133	13.9	409	31	114	17	4	1	12	130	2
79	1	6	7	1	19	2.30769	33.2407	19.5	142	6.9	109	35	139	4	0	0	55	80	2
88	2	4	3	1	18	2.76923	20.7008	18	127	7.3	102	39	82	12	0	0	42	220	1
92	1	6	6	1	19	2.30769	20.635	20	140	95	81	26	82	6	0	0	55	160	1
85	2	1	2	4	15	3	31.6839	17	133	12.2	150	40	108	14	1	0	27	6.3	1
90	1	6	7	2	18	2.53846	21.4978	16.5	138	13.9	98	33	103	9	0	1	58	17	2
80	1	6	8	2	18	2.46154	26.6582	18	139	13.8	152	44	142	11	0	0	28	7.2	1
76	1	6	4	1	20	2.38462	30.1046	20	137	7.6	107	29	113	18	3	1	58	120	2
65	2	6	7	1	20	2.53846	31.4409	21.5	138	4	100	36	120	17	3	0	51	28	1
71	2	6	3	1	17	2.84615	29.616	22	142	31.4	400	32	116	12	0	0	12	4.4	2
67	2	6	8	0	20	2.07692	20.5619	22.5	140	17.5	469	32	125	7	0	0	8	0.37	1
85	1	6	5	0	19	2.84615	24.632	18	140	6.2	114	30	111	8	0	0	50	61	2
79	1	6	8	0	19	2.23077	19.101	14	134	8.5	88	33	81	6	0	0	54	41	1
78	1	6	8	0	20	2.23077	35.6082	26	127	16.9	265	27	108	9	0	0	14	210	1
95	3	0	0	3	10	2.84615	24.2874	9	132	12.3	66	32	122	10	0	0	68	2.1	1
88	3	1	2	3	16	3.23077	26.5625	15.5	142	2.7	92	23	116	12	0	0	48	3	1
73	3	0	1	9	12	2.84615	26.1752	13	136	11.1	57	29	128	10	3	1	90	290	2
89	2	6	3	2	18	2.61538	24.0385	23.5	136	18.5	102	37	124	15	4	0	56	48	2
88	1	6	6	0	19	2.46154	27.0157	18	133	10.6	86	31	112	13	0	1	52	110	1
79	2	6	5	0	20	2.07692	16.3433	17.5	127	9.3	84	35	126	9	0	0	76	1.9	2
77	2	5	4	0	17	3	25.6513	17	140	12.2	117	26	94	16	4	1	52	200	2
68	2	6	3	0	20	2.07692	31.2457	22	136	5.7	43	30	116	6	0	0	90	18	1
85	1	6	6	0	18	2.69231	25.0872	21.5	141	28.4	569	31	99	6	0	1	7	8.8	2
76	2	6	6	0	17	3	31.8549	20.5	136	26.9	194	36	89	16	0	0	21	21	1
76	1	5	8	0	18	2.38462	26.1249	20.5	135	2.4	66	34	116	12	0	1	75	54	1
72	2	6	5	0	19	3	32.2118	26.5	138	20.9	424	38	139	6	0	0	10	63	2
66	2	6	5	0	18	2.69231	54.1828	24.5	137	5	80	32	123	19	2	0	66	19	1
68	1	5	5	1	15	2.76923	44.5556	18.5	141	5.1	65	37	112	20	2	0	84	26	1
75	2	4	3	2	16	2.92308	39.8667	18	144	2.9	100	29	124	14	1	0	48	140	1
72	1	6	7	3	17	3	25.1834	20	141	19.9	172	38	98	13	0	0	25	4	1
82	2	6	5	1	19	1.92308	20.9366	22	141	9.3	93	37	136	4	0	0	66		2
80	2	6	6	3	18	2.84615	29.9643	22	142	40	70	28	119	11	0	0	71	11	1
94	1	6	8	0	18	2.23077	19.1351	21.5	131	5.1	51	33	81	6	0	0	79		1
76	2	6	6	0	20	2	23.7562	26.5	136	6.1	108	32	138	7	0	0	57	150	2
101	1	6	6	4	18	2.30769	19.7777	18	139	19.7	116	36	135	7	0	1	33	4.7	1
74	2	6	7	0	19	2.76923	31.3291	23.5	137	12.4	539	30	96	19	2	0	6	110	1
74	3	2	3	3	14	2.92308	40.2344	14	140	5.5	54	34	135	19	6	1	90	80	1
90	2	6	5	1	20	2.53846	26.9531	24.5	136	9.7	81	40	120	3	0	0	73		2
80	2	6	4	3	18	2.38462	38.4425	25.5	137	9.2	111	24	103	6	0	1	54	19	2
86	2	5	6	5	16	3	31.0137	18.5	140	5.8	74	32	134	10	0	1	63	12	1
82	1	6	8	0	19	2	31.8471	24.5	141	5.6	67	39	117	6	0	0	74	1.3	1
85	2	6	3	3	16	3.07692	31.5537	22	125	25.6	136	34	81	10	0	1	41	4	2
87	1	5	7	1	13	3	20.3954	18	139	8.9	125	38	120	14	2	0	33	140	1
70	2	6	7	0	19	2.53846	29.7458	22.5	137	5.8	91	34	91	15	1	0	73	59	2
75	1	6	8	2	18	1.92308	25.6837	17.5	127	5.7	58	32	110	10	1	0	87	49	1
67	2	6	1	0	17	2.46154	25.2675	12	133	26.2	292	26	126	4	3	1	18	23	2
82	1	5	7	1	15	3.23077	26.5021	16	145	12.6	93	32	84	20	3	1	50	92	1
102	1	2	1	2	15	2.61538	16.618	14.5	133	35.1	107	28	81	6	0	1	36	52	1
76	2	2	3	3	16	2.61538	39.5554	21.5	140	15.6	199	28	97	14	0	1	21	28	1
76	2	6	8	1	19	2.53846	28.8462	17	118	4.3	50	36	142	5	0	1	90	1.4	1
83	2	5	7	0	19	2.23077	19.1467	17	141	5	52	35	132	5	0	1	85	3.2	1
84	3	4	2	2	19	2.53846	32.0204	20	141	4.1	83	35	124	8	0	0	56		1
66	2	6	4	1	19	2.30769	37.3419	19	144	5.8	58	35	125	11	0	0	90	130	1
89	3	2	1	1	16	2.84615	25.7371	22	148	27.3	179	27	95	8	0	1	28	57	2
79	2	5	4	1	15	2.84615	40.5265	22	136	2.6	92	27	124	10	0	0	68	59	2
91	3	5	2	4	16	3.46154	27.1178	20.5	146	22.6	218	39	141	5	0	1	22	33	2
85	2	5	4	1	17	2.69231	25.3061	15.5	140	28.7	309	27	104	4	0	1	15	2.7	2
84	2	6	3	2	16	2.53846	32.41	23.5	142	32.1	366	27	110	11	0	0	12	130	2
82	1	5	6	2	18	2.61538	33.5638	22.5	126	3.6	80	37	105	14	0	0	59	2.6	1
94	1	4	3	2	17	3	25.3711	19.5	133	12.1	151	29	121	17	2	1	25	120	1
79	2	6	7	1	20	2.46154	29.3848	20.5	137	13.4	640	36	107	9	0	0	7		2
85	2	6	3	5	17	3.15385	15.7504	22	138	9.5	155	34	98	7	0	0	35	9.4	2
85	1	6	4	3	19	2.61538	12.0444	14.5	137	6.8	70	26	125	7	0	0	68	9.5	1
77	2	1	1	5	15	3.23077	28.0428	18	142	2.5	81	30	109	18	3	0	80	95	2
88	2	6	5	2	18	2.61538	31.2452	24.5	139	8.4	101	35	126	14	3	0	43	37	1
82	2	6	3	3	17	2.38462	26.6992	21	133	3.3	87	35	121	20	0	0	54	0.29	1
66	2	6	7	1	19	2.15385	21.4533	19.5	135	6.1	70	39	127	4	0	1	78	63	1
90	2	6	3	0	18	2.15385	31.0446	21.5	135	7.8	85	43	135	11	0	0	52	3.9	1
85	1	5	7	2	16	2.38462	30.0425	14.5	142	6.5	65	40	117	9	1	0	75	4.1	1
85	1	4	4	1	15	2.84615	20.1746	12	138	8.1	74	23	105	17	2	1	69	24	1
85	3	2	1	1	17	2.84615	24.0344	22	128	5.9	49	35	118	10	1	0	86	0.67	1
85	2	6	2	2	18	2.30769	23.5304	22.5	137	5.1	95	24	116	8	0	0	63	88	2
72	2	5	3	2	17	3.07692	45.4934	23.5	132	4.3	57	34	109	19	3	0	89	64	1
85	2	6	7	1	19	2.76923	33.2612	22	140	6.5	109	35	114	6	3	0	53	0.62	2
76	2	5	2	0	17	3	21.3251	17	140	6.2	72	40	146	7	0	0	70	0.2	1
70	2	6	4	1	19	2.53846	18.9887	13.5	144	8.9	96	29	123	5	1	1	69	10	2
84	1	5	6	0	15	2.61538	21.5045	14	135	15	217	34	125	5	0	1	18	2.1	1
74	2	6	7	1	18	3.07692	20.9781	13	138	3.9	67	29	120	5	3	1	78	9.1	1
81	2	2	1	5	15	2	24.4455	20.5	140	11.8	96	39	116	11	5	0	48	2.2	1
70	2	6	8	0	19	1.92308	44.687	21	140	5.2	94	35	122	7	0	0	53	93	1
82	2	5	1	1	14	2.46154	28.9993	16	125	3.8	60	33	103	8	1	0	82	19	1
91	1	6	6	1	19	2.23077	17.1111	7.5	136	4.5	48	32	112	11	3	1	83	5.9	1
71	2	6	6	0	19	2.38462	25	25	131	6	113	30	96	10	0	0	56	36	2
78	2	6	6	0	20	2.38462	31.6667	22.5	142	6.1	92	39	161	5	0	0	68		2
67	2	6	8	1	19	2.23077	35.9245	17.5	142	5.4	82	37	129	15	6	0	64	13	1
65	2	6	8	3	19	2	28	23.5	131	4.1	94	37	122	5	0	0	55	33	1
69	1	6	8	1	20	3.07692	35.1717	18.5	138	22.1	294	37	77	10	0	1	13	68	1
79	1	6	6	0	19	2.69231	26.6728	18	134	14	144	36	79	11	0	1	30	0.53	1
77	2	6	6	1	20	2	24.3375	22	135	5.9	74	26	132	8	3	0	85	53	2
76	1	6	8	0	19	2.92308	33.7891	23.5	140	15.5	157	34	115	16	2	1	36	47	2
78	2	6	8	0	20	2.23077	31.9122	22	136	7.2	94	38	142	6	0	0	50		1
69	2	3	2	1	15	2.69231	28.7132	21	142	5.5	43	33	112	19	6	0	90	1.2	2
78	2	6	7	1	20	2.15385	28.9352	26.5	141	4.5	74	37	139	10	0	0	84		2
70	2	6	5	0	20	2.07692	22.2041	21	135	5.1	70	27	91	7	0	1	90	130	2
80	1	4	2	9	15	2.30769	21.1446	12	136	6.7	83	24	117	8	0	0	58	48	1
93	2	6	8	2	18	2.53846	24.3266	23.5	144	12.3	150	33	138	6	0	0	34	3.1	2
71	1	6	7	0	19	2.53846	29.2969	12.5	137	4.7	72	33	107	10	1	1	73	23	1
66	2	5	7	1	14	1.92308	22.5182	14.5	141	1.2	65	34	154	5	0	0	85	0.2	1
68	2	6	7	0	20	2.30769	29.3878	26	141	6.2	91	37	152	4	0	0	94		2
82	2	6	5	1	20	2.84615	28.8789	25	136	4.7	94	30	105	15	0	0	65	90	2
88	2	6	6	0	19	2.61538	24.3911	25	142	11.5	109	29	120	11	0	0	52	250	2
83	3	3	3	3	17	2.61538	37.6648	18.5	144	6.7	116	35	113	14	0	0	50	100	2
91	1	6	8	1	19	2.61538	29.3658	20	135	7.8	105	41	126	8	0	1	53	130	2
79	2	6	4	1	17	2.23077	34.4496	18.5	137	6.8	124	34	111	9	2	1	36	22	1
88	2	5	1	1	16	2.76923	22.137	19.5	134	8.1	69	30	112	10	0	1	68	28	1
80	2	6	6	1	19	2.92308	28.393	22	133	11.2	126	39	152	8	0	0	46	4	2
75	1	6	5	1	18	2.46154	40.2725	21.5	135	25.2	263	40	106	13	2	0	15	1.9	1
66	2	6	8	0	19	1.61538	33.2031	23.5	144	4.2	53	25	121	7	0	0	90	210	1
71	3	5	3	1	16	2.46154	26.7532	22	143	8.6	79	34	130	10	0	0	65	89	1
86	1	6	7	1	18	2	20.0773	20	129	3.8	71	41	119	3	0	0	67	0.21	1
68	1	6	8	1	20	1.92308	24.3519	18.5	136	4.7	101	35	132	11	2	0	66	18	2
72	3	5	6	0	15	3.23077	23.8054	18.5	135	10.3	119	27	86	22	9	1	39	73	1
78	2	6	5	0	18	2.46154	27.968	26	133	8.4	108	34	127	10	2	0	56	21	2
83	2	5	4	1	17	2.69231	23.2244	18.5	136	10.6	118	34	100	16	2	1	49	55	2
65	2	6	6	1	19	2.30769	35.0128	18.5	140	8.3	158	30	85	5	0	1	39	100	2
68	2	4	4	1	15	2.30769	27.5556	20.5	105	1.9	38	30	91	8	3	0	90	73	1
71	2	6	6	0	19	2.15385	31.5682	25	138	9	77	37	133	6	0	0	87		2
86	3	4	3	3	15	2.84615	27.4614	18.5	139	13.5	126	37	117	16	0	1	44	9	2
72	2	6	7	2	20	1.69231	22.3754	24	130	3	66	36	145	2	0	0	90		2
76	2	6	4	0	19	2.38462	22.4082	14.5	132	8.1	111	26	132	7	1	1	55	16	2
77	2	6	4	2	20	2.38462	35.2653	25.5	130	21.4	141	33	142	12	2	0	41	92	2
81	2	6	5	0	18	2.76923	35.7495	20	137	5.9	119	29	84	9	2	0	37	9.3	1
88	3	2	2	4	16	3	29.0861	18.5	140	15.7	104	26	120	12	3	1	41	110	1
81	1	5	8	2	18	2.53846	23.4449	20	135	7.4	106	25	100	15	2	0	56	82	2
77	1	5	7	1	19	2.76923	45.4967	19.5	142	29.4	180	32	94	8	1	0	23	230	1
83	2	5	3	2	18	2.46154	26.3545	17.5	132	4.3	103	32	141	9	0	0	58	3.2	2
78	2	6	3	1	17	3.07692	25	18	125	17.8	180	31	120	11	1	1	23	60	1
84	1	6	6	5	16	2.07692	26.0128	21	141	13	143	47	120	5	0	0	29	0.91	1
77	2	6	6	1	20	2.23077	25.0776	25	134	4.9	83	33	145	6	0	0	78	6.8	2
79	3	1	1	0	16	2.57143	40.4281	24	141	10.4	90	29	101	13	0	0	53	19	1
87	1	6	6	1	20	2.76923	21.6813	25	128	11.1	92	40	115	11	0	0	48	20	1
86	1	6	8	3	20	2.15385	29.0131	20.5	132	17.3	211	33	108	9	0	0	18	26	1
74	2	6	6	2	20	2.69231	32.0759	24	140	24.3	224	35	146	17	3	0	24	1.5	2
87	2	6	8	2	18	2.53846	27.5	21.5	121	9.3	128	36	111	7	0	0	32	56	1
91	1	6	6	4	16	2.38462	18.7305	13	136	13.5	106	33	108	11	0	0	40	3.6	1
76	2	6	5	1	19	2.15385	22.5766	23	140	5.3	55	37	140	13	3	0	88	0.67	1
68	2	6	8	2	20	2.76923	42.3243	20.5	137	10	107	32	113	17	0	0	46	23	1
88	1	2	3	2	15	2.76923	25.9215	14.5	140	7.9	84	36	123	10	3	0	54	120	1
91	2	2	2	1	17	2.84615	25.9701	23	133	10.5	121	29	104	21	3	1	45	100	2
92	1	3	3	3	13	2.07692	19.1406	23	139	6.4	56	25	143	6	0	0	78	59	1
83	1	6	6	3	17	2.76923	22.9819	23	136	7.1	351	24	117	14	3	0	13	110	2
81	1	4	5	1	16	2.38462	18.5066	11.5	138	5.5	62	30	130	9	1	0	81	97	1
87	2	1	0	1	15	2.61538	26.1719	23	143	8.6	99	38	142	8	0	1	59	4.7	2
84	2	6	4	3	18	2.30769	32.2581	26	142	19.7	237	33	109	12	1	1	16	38	1
88	1	4	3	1	18	2.30769	24.977	21	128	3.8	70	33	100	7	0	1	67	53	1
84	2	6	6	4	17	2.61538	32.4467	25	141	15.3	322	33	97	2	0	1	14	44	2
78	1	6	8	1	19	2.69231	35.4922	15.5	136	4.1	47	29	142	12	0	1	90	110	2
82	1	6	6	2	18	2.15385	21.0962	22	137	3.3	60	29	103	8	0	0	82	150	1
70	2	6	4	2	16	2.30769	20.6752	17.5	133	15.8	407	35	85	5	0	1	9	23	1
75	2	6	3	4	16	2.23077	28.2284	17.5	139	5.3	78	36	130	13	0	0	64	1.7	1
73	2	6	7	1	20	2.38462	28.634	26.5	136	5.7	63	46	130	8	0	0	90	0.61	2
86	2	3	1	2	14	2.84615	20.8763	9.5	138	4.4	51	25	104	5	0	1	84	37	1
88	3	1	1	5	13	2.61538	20.8203	15	135	10.6	78	39	122	16	4	0	59	290	1
70	2	6	8	1	19	2.07692	34.9414	21	142	4.9	76	34	110	13	0	0	69	39	1
70	1	5	8	0	15	1.84615	27.6888	22.5	138	8.4	92	43	128	12	3	0	72	4.3	2
71	1	6	8	0	19	2.15385	27.9155	22.5	140	10.2	102	25	122	4	0	0	64	200	2
74	2	6	8	1	20	2.53846	32.4546	25.5	135	4.3	81	36	138	8	1	0	62	23	1
67	1	6	8	0	20	2	26.8923	24	126	4.8	123	34	106	4	0	0	52	5.8	2
73	1	6	6	1	16	2.61538	32.5918	22	137	6.9	57	36	122	15	3	0	89	53	1
83	2	6	5	2	18	2	30.5055	25.5	137	10.4	124	39	112	7	2	0	46	11	2
85	2	6	7	1	18	2.61538	24.0509	24.5	140	9.9	142	31	127	10	2	0	39	5.9	2
80	1	6	8	0	19	2.38462	23.4586	21	134	9.8	137	23	98	8	3	0	42	97	2
73	1	6	7	1	17	2.53846	28.7347	2	138	6	97	39	141	16	0	0	67	0.26	2
92	1	5	5	4	16	2.61538	28.7201	23.5	142	3.6	70	49	137	10	0	0	65		1
79	2	6	4	1	18	2.38462	19.5239	16.5	138	18.8	217	41	148	7	2	0	24	11	2
85	2	2	3	2	14	3.15385	23.1405	19.5	142	26.6	287	38	129	9	0	1	16	17	2
91	1	5	2	2	17	2.69231	16.1049	13.5	136	11.6	100	31	96	16	3	0	43	88	1
78	2	6	4	2	20	2.61538	23.0748	19	140	4.3	87	50	162	6	0	1	73	1	2
65	1	6	8	0	20	1.38462	26.8274	24	142	8.1	93	41	154	3	0	0	74	5	2
85	1	6	3	0	17	1.61538	16.8241	16	132	6	71	39	117	4	0	0	67		1
69	1	5	7	3	17	2.07692	26.928	16	135	5.8	68	39	132	5	2	0	79	1.9	1
90	2	5	4	0	17	2.76923	25.0333	25.5	133	18.5	213	30	87	8	0	0	23	21	2
80	1	6	4	3	17	2.38462	21.4573	18.5	135	8.4	99	34	125	10	0	0	47	130	1
89	2	5	2	0	16	3.23077	21.7993	15.5	130	20	184	28	96	19	1	1	27	250	2
83	2	6	4	3	17	2.46154	27.6444	21	132	5.4	80	32	101	12	0	0	59	0.41	1
84	1	6	7	0	18	2.23077	38.3352	20	137	7.4	105	33	119	13	0	0	42	93	1
92	1	5	4	3	15	2.76923	25.3853	26	130	13.7	114	33	96	12	3	0	36	29	1
91	1	5	5	6	13	1.69231	19.7801	15	139	7.7	88	37	105	4	0	1	50	22	1
71	1	6	8	0	20	1.61538	33.6901	25.5	140	7.6	85	43	139	10	0	0	79	11	2
79	2	6	7	0	20	1.61538	16.8364	10	144	6	76	30	118	9	2	0	64	0.2	1
68	2	6	7	0	20	2	30.1194	20.5	137	5.7	99	19	140	3	0	0	67	1.5	2
93	2	5	5	4	16	2.84615	27.2366	23	137	15.9	237	26	108	8	0	0	20	120	2
82	1	6	8	1	18	2.76923	40.3905	24.5	142	19.6	216	36	74	10	0	0	24		2
72	2	5	8	0	20	1.92308	24.0346	22.5	141	5.6	100	30	105	4	3	0	49	53	1
83	2	6	7	2	19	1.92308	25.9695	19	140	6.3	70	33	131	8	1	0	69		1
75	2	6	7	1	20	2.46154	24.0947	19	140	5.7	96	21	131	3	0	1	50	0.82	1
93	1	6	7	0	18	2.07692	19.7777	24	140	8.7	65	39	108	5	0	0	71	1	1
85	2	6	3	1	19	2.61538	28.2094	22.5	141	5	102	26	121	11	0	0	58	92	2
67	1	6	8	2	20	2.30769	28.0023	19.5	140	4.1	91	39	139	13	1	0	56	44	1
77	2	6	8	1	20	1.61538	38.3492	29	140	5.8	87	36	128	3	0	0	56	3.8	1
88	2	6	6	0	19	2.92308	21.7181	25.5	136	12.3	161	26	79	7	0	0	32	33	2
74	2	6	4	1	20	2.15385	31.8457	19.5	148	6.7	87	36	110	6	0	0	75	0.2	2
73	1	5	8	0	17	2.38462	21.2031	13.5	122	2.5	92	32	130	9	2	0	71	15	2
81	3	0	1	3	11	3	27.7769	6.5	139	5.3	59	28	113	10	3	1	90	50	2
87	1	5	7	2	15	2.30769	20.2848	22.5	143	13.4	91	21	107	4	0	0	49	220	1
73	2	6	6	1	19	2	28.4149	26	142	2.7	74	26	96	6	4	0	87	30	2
66	2	5	5	1	13	2.46154	24.2382	15.5	138	4.9	74	28	126	14	2	0	73	110	1
72	1	5	8	2	19	2.76923	28.7347	20	135	8.5	162	28	97	16	0	0	36	180	2
71	1	6	8	0	18	2.23077	24.6548	16.5	139	1.4	58	35	100	11	3	1	89	37	1
71	2	6	8	3	20	1.84615	24.7768	28.5	141	8.2	93	33	135	5	0	0	50	0.63	1
84	2	1	2	4	14	2.53846	18.5529	10.5	130	12.7	85	22	85	7	0	0	52	160	1
71	2	6	5	1	20	2.30769	40.7421	19.5	138	9	73	27	147	16	6	0	89	170	2
81	1	6	8	1	20	1.92308	21.9261	20.5	129	5	47	37	137	12	3	0	89	4.5	1
75	2	6	8	1	20	2.23077	30.8365	24.5	138	4.4	71	35	129	7	0	1	87	0.88	2
92	3	1	1	4	15	2.23077	26.847	20	139	6.3	96	25	130	11	1	0	44	32	1
77	2	6	7	0	19	2.53846	23.552	24	135	6.3	86	35	123	16	0	0	75	11	2
67	1	6	5	0	16	2.30769	25.9645	18	133	5	49	22	114	10	0	1	90	11	1
69	1	6	6	1	20	2.76923	32.8306	21	139	16.5	204	35	118	15	0	0	28		2
65	2	6	8	0	20	2.07692	29.2485	24.5	138	6.5	108	29	117	7	0	0	62	220	2
79	2	6	8	0	18	2.07692	25.2081	24.5	136	6.8	64	34	114	10	3	0	79	3.9	1
75	2	3	5	1	18	2.53846	36.8084	11.5	143	5.2	90	26	119	12	0	0	54	37	1
89	2	6	2	4	17	2.30769	22.9398	19.5	142	5.7	99	28	114	11	0	0	44	4.9	1
93	2	5	5	1	17	2.69231	28.6777	22	141	8.9	203	26	110	8	0	1	24	130	2
71	2	6	4	1	17	2.61538	26.556	18.5	136	8.8	99	28	99	5	0	1	66	28	2
96	1	6	6	4	17	2.53846	22.7903	23.5	141	6.8	100	23	123	13	1	0	55	170	2
88	2	4	2	1	16	2.76923	33.2031	20	141	11.7	113	37	109	15	0	1	50	15	2
72	1	5	8	1	17	1.76923	26.3779	26	125	5.3	46	29	114	3	3	0	90	4.7	1
83	3	0	0	6	13	2.84615	28.6501	5	140	6.4	65	35	129	14	4	0	86	8.1	2
68	2	6	8	2	20	2.15385	32.2064	14.5	138	4.1	79	28	144	6	3	0	67	120	1
72	2	4	3	2	18	2.61538	41.1975	17.5	144	5.5	101	28	143	7	0	0	64	2.2	2
70	1	6	8	1	20	2.46154	29.9612	27	136	9.6	164	28	105	10	1	0	36	63	2
71	2	6	5	0	18	2.61538	31.1719	21.5	140	9.6	157	23	88	16	0	0	38	100	2
86	2	6	3	2	18	2.69231	31.0046	27	134	5	75	23	124	6	0	1	62	8.3	1
89	2	5	7	0	16	3.07692	30.5428	18	145	14.4	182	33	101	12	0	0	21	1.9	1
76	2	6	8	0	20	2.84615	35.6099	19.5	141	8.8	131	25	133	14	4	0	34	160	1
83	1	6	3	2	18	2.46154	35.3798	17.5	136	3.7	74	28	114	13	2	0	65	80	1
82	2	6	4	0	17	2.92308	29.4108	16.5	138	7.3	115	25	118	13	1	1	51	200	2
84	1	6	5	1	19	1.46154	21.9084	23.5	143	6.1	58	39	100	10	2	0	82		1
69	1	6	7	1	17	2.69231	36.5253	18	140	58	860	29	70	8	0	0	5	13	2
85	1	5	7	1	16	2.30769	28.052	21	144	5.7	104	36	134	11	0	0	56	20	2
99	1	4	3	1	17	2.84615	30.7099	28	136	17.9	261	30	108	8	0	1	17	84	2
94	3	1	1	3	13	3.23077	23.597	21	139	14.7	135	18	96	10	3	1	38	340	2
92	3	4	0	2	15	2.76923	21.1446	17	136	4.2	66	28	98	10	0	0	70	49	1
77	2	5	0	2	15	2.76923	29.0698	12.5	129	9.4	177	21	92	12	1	0	31	55	2
76	3	4	1	5	15	2.38462	33.3276	20	140	8.7	97	31	137	13	4	0	49	8.8	1
81	2	5	0	4	14	2.76923	18.8423	7	137	3.5	54	19	93	9	1	1	90	150	2
84	2	6	3	2	17	2.23077	23.095	21.5	139	13.6	199	27	112	14	0	1	26	56	2
96	2	2	0	6	15	1.92308	17.2015	20.5	137	9.7	83	25	124	7	0	1	52	36	1
87	1	6	8	0	18	2.53846	22.3438	21.5	126	1.2	39	26	107	8	0	0	90	94	1
83	2	6	8	1	20	2.07692	20.9572	22.5	138	8.1	125	34	133	4	0	0	37	1.1	1
82	2	5	8	0	15	2.23077	27.8876	22.5	144	6.7	82	23	110	6	0	1	58	19	1
93	2	6	6	3	18	2.53846	25.1808	22.5	138	9.5	72	24	101	9	0	0	76	160	2
81	2	6	3	3	19	3	24.9109	16	140	8.8	299	36	112	15	0	0	16	29	2
80	1	6	8	0	19	2.61538	28.2284	24	138	2.5	66	30	100	12	0	0	87	220	2
85	1	5	5	1	16	2.61538	22.3133	19	138	15.7	160	25	128	3	0	1	25	53	1
76	2	5	2	1	15	2.30769	26.7036	15.5	138	7.5	84	32	99	18	3	0	58	100	1
87	2	5	2	0	14	2.30769	19.407	16.5	137	5.2	71	30	142	8	1	0	66	6	1
66	2	6	8	0	19	2.30769	28.1826	18	145	7.1	106	24	87	9	0	0	47	0.5	1
77	2	6	7	0	18	2.53846	27.7323	19.5	135	7.4	79	28	83	11	1	0	82		2
76	2	6	3	2	18	2.76923	44.2739	23.5	140	9	114	30	109	13	0	0	40	16	1
83	1	3	1	3	16	2.61538	24.544	21	133	4.1	67	28	119	16	3	0	85	60	2
74	1	5	8	0	17	2.15385	27.2874	25	138	10.3	79	25	139	12	6	0	84	200	2
94	1	6	8	0	19	2.53846	21.7784	23.5	129	7.9	90	39	112	6	0	0	47	12	1
94	1	6	2	4	16	1.92308	25.8645	24	142	6.3	76	33	118	14	3	0	58	0.68	1
74	2	5	8	0	19	2.53846	35.3245	25	135	4.2	112	27	127	7	0	0	56	170	2
79	2	6	6	2	19	2.15385	23.8437	23	136	5.3	86	22	115	5	0	0	74	250	2
90	1	5	5	5	17	2.61538	24.0569	20	141	7.8	97	30	141	11	0	0	59	51	2
80	2	6	3	1	18	2.76923	36.3623	23.5	129	19.4	250	28	103	21	2	0	20	43	2
78	2	6	5	2	19	2.23077	40.1906	26	139	8.5	120	34	171	7	0	0	50	4.7	2
85	2	6	8	0	20	1.69231	25	24	138	5.5	75	35	109	3	0	0	63	1.6	1
91	1	3	3	4	13	2.07692	22.6008	21	137	8.7	65	34	125	11	1	0	72	130	1
70	2	6	6	0	20	1.84615	27.2107	23	138	6.3	71	30	128	6	0	0	90	72	2
86	1	6	8	1	17	2.53846	24.6484	19.5	141	13.4	126	39	127	18	4	0	33	1.2	1
74	2	3	0	1	17	2.53846	32.8707	23.5	142	8.7	61	36	139	5	1	0	83	12	1
71	2	6	8	2	19	2.84615	35.5794	18.5	142	5	100	29	148	7	0	0	65	69	2
89	2	5	7	0	15	2.53846	25.7629	22.5	142	10.9	163	28	123	6	1	0	24	9.6	1
84	2	5	3	1	15	2.92308	26.1427	21.5	140	14.3	159	31	100	17	3	1	26	82	1
89	2	6	7	4	16	2.07692	23.4632	25.5	140	5.7	66	36	146	5	0	0	71		1
82	1	6	8	0	19	2.61538	23.7943	24.5	138	8.5	64	36	119	13	0	0	78	26	1
75	2	6	8	2	18	1.76923	20.7369	18	142	2.4	44	34	131	8	3	0	90	4.1	1
75	2	5	3	0	14	3.23077	17.2005	14	130	24.8	280	24	72	12	0	1	14	98	1
66	1	6	6	2	19	2.61538	19.6945	9	141	10.1	97	27	148	11	0	0	70	93	2
76	1	6	7	0	19	2.69231	22.0891	16.5	140	4.1	60	41	108	13	6	0	90	1.8	2
69	2	6	6	2	16	2.61538	20.3727	24	135	3.1	87	21	102	10	0	0	78		2
73	3	1	2	0	12	2.69231	36.2897	20.5	137	6.6	43	34	119	13	0	0	90	97	1
79	2	5	7	1	15	2.23077	42.6667	21	137	14.8	485	23	105	5	0	0	7	43	1
83	2	6	8	0	20	2.53846	26.8923	21.5	138	13.1	206	26	109	8	0	0	25	66	2
88	2	6	5	1	17	2.92308	24.3375	18.5	139	5.2	63	23	114	11	0	0	84	42	2
85	2	6	7	2	19	2.69231	29.7973	21.5	141	22.8	281	26	96	11	0	0	17	61	2
96	2	6	7	1	17	2.30769	26.8459	21.5	138	3.7	79	32	118	1	0	0	72		2
68	2	6	7	1	17	2.15385	36.7969	27	140	2.5	60	26	101	10	0	0	90	6	1
89	2	6	4	0	19	3	24.977	26.5	134	11.8	112	29	87	14	0	0	50	130	2
83	2	5	4	1	17	3.07692	27.4725	21.5	142	11.8	177	32	134	16	0	1	30	29	2
91	1	6	7	0	17	2.69231	26.3702	23	137	15.7	165	22	92	6	0	1	23	38	1
99	3	2	1	0	17	2.76923	26.25	18.5	143	14.5	289	30	110	7	0	1	15	30	2
73	2	5	3	5	15	2.46154	26.6728	19.5	129	9.3	223	26	92	6	0	0	18	51	1
73	2	6	8	0	19	2.30769	33.2607	23.5	137	6.2	88	32	96	5	3	0	75	71	2
75	1	6	4	2	17	2.38462	16.7441	13.5	135	3.5	44	30	101	4	0	1	90	31	1
70	2	6	8	1	19	2.61538	32.4074	22	134	3.7	98	22	109	7	0	0	67	110	2
67	2	6	8	2	19	2.38462	29.8233	23.5	137	3.9	62	32	96	9	0	0	90	82	1
78	2	5	8	1	16	2.53846	33.6728	22.5	146	17.6	163	20	133	10	3	0	26	8.8	1
86	1	6	4	1	17	2.76923	25.9614	24.5	137	6.1	284	28	104	10	3	0	17	59	2
68	2	6	7	0	20	1.53846	30.1038	25.5	135	5.1	87	30	145	2	0	0	79	150	2
72	2	6	8	0	20	2.23077	34.5758	24	138	5.6	51	34	121	11	3	0	90	10	1
84	3	1	0	4	12	2.61538	23.1405	21.5	126	3.6	73	21	107	9	2	0	81	130	2
83	2	2	1	0	13	2.61538	30.8185	23	129	5	66	31	120	13	0	0	74	36	1
71	2	6	7	0	20	1.76923	36.4724	24.5	137	5.7	88	33	127	7	0	0	76	9.1	2
74	2	5	2	4	15	2.53846	35.1172	23	138	27.7	160	31	90	8	0	0	27	4.6	1
65	2	6	8	0	20	1.38462	31.8416	25.5	138	6.7	73	34	136	6	1	0	75	11	1
93	1	1	0	3	12	3.30769	24.2079	18	141	18.9	205	28	104	15	4	1	23	89	2
90	2	6	5	4	16	2.76923	27.8034	25.5	142	11.6	162	29	114	7	0	0	32	9.3	2
91	3	1	1	3	18	2.84615	36.4833	23.5	141	17.2	124	31	116	11	0	1	44	14	2
77	2	2	2	1	16	3.15385	25.9612	19.5	137	9.8	166	26	95	13	0	0	34	3.6	2
73	2	6	6	1	19	2.23077	24.8765	20.5	132	9.3	56	27	84	5	0	0	90	42	2
77	2	6	4	3	17	2.07692	28.1337	18	136	3.4	58	29	122	9	4	1	86	64	1
79	2	6	6	2	17	2.61538	27.6951	21	145	30.4	218	27	101	17	3	0	24	180	2
71	2	6	7	3	18	2.46154	32.5964	20.5	140	3.9	123	34	130	17	4	1	51	17	2
69	1	6	8	2	19	2.30769	42.4752	19.5	135	8.9	118	36	117	8	0	0	54	120	2
70	1	5	3	1	17	2.53846	38.6173	19.5	141	15.7	134	29	106	13	3	1	35	54	1
82	2	4	3	1	18	2	21.6296	24.5	135	4.6	74	35	152	1	0	1	82	0.93	2
89	2	5	5	2	17	2.92308	18.9311	23	139	15.4	150	28	111	12	2	0	35		2
88	3	2	1	3	12	3.38462	35.3309	21	143	14.5	121	30	89	15	0	1	35	130	1
67	2	6	5	0	17	1.76923	24.2215	16.5	138	4.3	91	38	147	10	4	1	75	17	2
70	1	6	8	0	18	2.46154	43.3825	23	141	4.3	88	33	104	12	2	0	58	32	1
86	2	6	6	0	20	2.30769	23.5078	25	136	8	88	28	118	6	0	1	68	85	2
80	2	6	8	0	18	1.92308	25.2301	26	143	4.4	79	36	124	6	0	0	61	11	1
77	2	6	3	0	17	2.53846	28.2807	18.5	141	14.9	98	46	133	14	1	0	48	1.8	1
69	2	6	7	1	20	2.30769	36.8325	21.5	137	19.2	192	38	122	5	0	0	30	2.6	2
70	2	6	3	2	17	2.61538	29.0548	19.5	136	6.4	88	35	118	13	0	0	76	120	2
78	1	6	8	0	19	2.53846	18.8281	13	135	7	74	26	102	8	0	0	67	2.6	1
73	1	6	7	1	18	2.38462	23.6083	26	139	29.9	360	28	124	6	0	1	14	6.4	2
68	1	6	6	1	18	2.30769	19.5159	15	137	4.3	59	26	109	7	2	1	90	82	1
69	2	5	2	2	12	2.84615	30.3871	19	141	8.1	102	31	113	6	0	1	64	1.8	2
65	2	6	8	2	19	1.61538	25.9516	25	137	4	78	33	135	9	3	0	90	190	2
75	2	6	7	0	20	1.92308	23.7087	24.5	143	8.2	129	36	144	6	0	0	46	1.9	2
84	3	1	1	3	12	2.84615	23.9188	10.5	138	26.1	561	21	80	6	0	1	6	26	1
90	1	6	7	1	17	2.53846	21.3925	17	146	30.9	492	28	81	11	0	0	8	4.3	2
96	2	6	6	0	18	2.46154	27.5162	19.5	137	18.7	310	27	131	7	0	1	14	65	2
78	1	6	5	1	18	2.30769	34.4496	20.5	135	7.9	72	35	122	13	2	0	69	36	1
66	1	6	8	2	18	2.76923	22.3438	21.5	143	2	53	24	134	20	3	0	90	32	1
71	2	6	6	0	19	2	26.2227	24	140	84	96	24	101	9	0	0	51	120	1
84	2	6	4	2	17	2.38462	24.4204	20	138	4.9	101	27	98	6	0	1	59	74	2
80	2	6	8	0	20	2	35.408	26	139	5.2	98	34	137	11	3	0	81	73	2
83	2	6	2	1	18	2.30769	23.7716	21	137	4.4	122	29	124	8	0	0	47	36	2
73	1	6	7	1	18	2.30769	15.4297	10	137	7.7	57	23	127	9	3	0	89	81	1
73	2	6	4	0	18	2.23077	30.1205	23.5	141	7.6	98	32	133	14	2	0	66	0.74	2
90	1	6	8	2	16	2	16.1498	19	133	5.4	45	24	111	7	3	1	85	21	1
90	1	6	7	0	17	2.92308	28.5965	28.5	139	12	114	32	113	12	4	1	49	23	2
90	2	6	5	2	17	2.38462	18.9118	18	132	3	70	32	100	9	0	0	66	14	1
86	1	5	6	1	17	2.61538	29.4321	19	138	5.3	267	21	117	10	0	1	13	49	1
79	1	6	8	1	17	2.53846	24.6094	20	140	5.2	70	27	84	16	5	0	71	20	1
83	2	6	7	0	18	2.61538	21.2544	24	141	10.5	139	20	113	9	0	0	40	160	2
71	2	6	3	2	17	3.15385	50.4444	19.5	136	5.9	372	22	79	14	3	0	10	120	1
92	1	5	4	0	15	2.46154	22.0317	9	138	9	77	27	96	14	3	1	58	2.6	1
88	1	6	5	2	18	2	32.0237	24.5	142	6.7	96	32	119	6	0	0	46	25	1
84	2	6	5	0	18	2	20.4783	12	134	9.2	100	30	132	8	0	0	59	55	2
69	2	6	7	9	18	2.69231	35.5129	21.5	145	7	124	35	108	7	3	0	38	12	1
74	1	6	8	1	20	1.92308	15.8893	17	125	3.8	47	37	153	5	2	0	90	2.3	1
86	2	4	6	2	16	2.23077	26.3656	24.5	137	9.5	75	32	118	11	0	0	79	18	2
89	1	6	7	0	15	1.92308	23.8313	23	138	6.9	106	32	123	7	3	0	40	2.7	1
82	1	6	8	1	19	1.92308	24.0999	21.5	141	2.5	76	28	123	6	0	0	63	48	1
92	1	4	2	4	14	2.15385	19.2607	18.5	138	6.2	51	34	112	9	0	0	80		1
84	2	6	6	1	17	2.46154	24.5234	27	136	2.9	86	25	102	4	0	0	71	57	2
93	2	6	7	3	18	2.61538	16.6603	13	135	6	53	33	106	15	2	0	79	15	1
89	2	6	8	3	17	2.38462	26.8923	24.5	140	4.2	99	32	128	4	0	0	58	32	2
71	2	6	6	0	18	2.61538	19.5429	17.5	138	5.3	55	24	101	12	2	1	90	96	2
92	1	6	5	3	16	2.84615	16.9563	18.5	129	10.4	119	40	117	9	0	0	34	1.3	1
73	1	6	5	2	18	3	26.8544	20.5	140	2.8	105	27	112	14	2	0	60	8.4	2
87	1	6	2	4	18	2.53846	17.01	11.5	138	15	103	37	129	11	2	1	42	5	1
75	1	6	8	1	19	2.84615	27.968	26	137	5.1	110	29	114	19	2	0	56	20	2
67	2	6	8	2	20	1.84615	33.9624	19.5	138	11.1	82	32	130	1	1	0	85	41	2
86	3	5	3	3	16	2.69231	33.3108	22.5	137	12.2	137	33	112	13	7	0	30	29	1
76	1	6	6	3	16	2.84615	29.321	21.5	133	11.6	132	22	96	13	2	0	45	270	2
68	1	6	8	1	18	2.15385	39.3846	22.5	125	9.6	95	31	116	9	3	0	53	62	1
72	2	6	8	1	20	1.92308	29.6501	27	139	7.9	77	27	121	7	0	0	86	97	2
74	2	6	8	0	18	3	26.1744	25	140	19.2	618	22	106	2	0	0	7	14	2
73	2	5	3	0	17	2.84615	21.7802	16	140	14.3	209	33	113	13	4	0	26	3.6	2
88	2	6	6	0	17	2.46154	40.1229	18.5	136	12.7	175	32	137	16	2	0	29	7	2
76	3	3	2	3	13	3.07692	30.7574	20	132	5.4	65	27	116	8	4	0	80	110	1
73	2	6	6	0	17	2.92308	34.4753	22	138	12	87	30	97	13	0	1	76	41	2
81	3	2	1	0	13	3.38462	30.9155	19.5	140	10.3	132	27	102	18	3	1	43	16	2
93	1	6	8	1	17	2.61538	35.9375	22.5	142	11.3	111	26	121	9	0	1	49	28	2
69	1	6	8	0	18	2.30769	26.8673	20.5	142	4.6	65	28	148	17	3	0	90	87	2
69	2	6	8	3	20	1.61538	29.4029	27.5	138	5.6	75	40	155	1	0	0	89	1.6	2
80	1	6	6	1	19	2.61538	28.4618	18.5	139	3.7	82	28	108	14	0	0	58	1.3	1
71	2	6	8	9	19	1.61538	28.9993	25.5	137	6.8	82	39	139	5	0	0	62	0.32	1
79	2	6	3	6	15	3	39.3825	22.5	140	14.6	167	30	110	14	3	0	25	0.93	1
88	1	6	2	1	18	2	26.1263	20	121	4.4	83	35	132	8	0	0	72	7.3	2
84	2	6	8	1	13	2.30769	26.986	20.5	135	6.9	65	30	100	7	0	0	75	20	1
88	1	6	7	2	19	2.46154	23.6275	20	138	17.4	244	34	110	10	3	0	15	1.7	1
89	1	6	7	3	17	3.23077	22.1741	17	141	16.2	144	18	116	12	3	0	37	290	2
78	2	6	8	0	19	2.46154	26.7627	21	133	13.5	246	31	103	9	0	0	21	7.7	2
89	2	6	2	1	18	2.61538	23.5568	21.5	143	9.1	109	35	142	10	2	0	39	5.9	1
92	1	6	8	1	18	2	28.5483	26.5	145	8.3	130	34	125	9	1	0	31	4.5	1
73	3	6	2	2	17	2.69231	26.6797	22	139	23.9	626	20	92	12	2	0	5	260	1
75	2	6	8	1	19	2.15385	27.2	22.5	144	32.2	703	22	104	6	0	0	6	1.2	2
76	2	6	6	2	17	2.92308	21.9444	24	140	14.8	595	26	92	21	3	0	7	260	2
82	1	6	7	0	18	2.38462	31.2386	20.5	143	9.1	132			7	0	0	32		1
90	1	6	5	2	18	2.23077	23.6128	22.5	142	4.6	93	40	116	3	0	0	47	1.2	1
87	1	6	7	1	20	2.61538	22.8207	24.5	142	15.9	161	36	127	9	0	0	33	1.9	2
89	1	6	7	0	19	2.15385	26.7698	28	138	12.9	135	36	140	8	0	0	40	120	2
73	2	6	7	0	20	1.76923	31.8734	17.5	137	6.7	96	22	131	5	0	0	67	250	2
67	2	6	7	2	19	2	22.3076	25.5	140	5.4	95	23	109	11	3	0	71	79	2
91	1	6	4	2	19	2.53846	30.1444	19	138	13.2	127	36	114	18	3	0	32	130	1
70	2	6	6	0	18	1.84615	19.8804	20	140	6.7	74	37	115	6	0	1	89		2
78	1	6	6	1	18	2.46154	22.2063	17	142	3.6	66	36	145	11	1	0	77		1
68	2	6	8	1	20	1.53846	22.1429	28.5	135	4.8	77	34	145	4	0	0	89	4.4	2
76	1	6	8	0	20	1.84615	28.3771	26.5	135	8.8	117	39	117	2	0	0	39	0.71	1
70	2	2	1	1	15	2.46154	25.06	17	140	7.2	141	22	98	12	5	1	43	200	2
88	1	6	8	0	18	2.23077	26.2917	27.5	145	8.1	54	38	146	9	0	0	81	3.2	1
65	2	6	8	2	20	2.53846	25.6641	19.5	137	3.8	72	38	124	16	0	0	76	0.33	1
68	2	6	8	0	20	1.84615	31.0991	28	140	2.4	53	35	141	7	0	0	90	0.31	1
90	1	6	4	2	18	2.23077	21.7193	24.5	137	5.8	96	35	141	15	0	0	45	17	1
92	2	6	7	2	18	2.69231	29.7608	25	136	14.1	176	31	119	6	0	0	28	170	2
71	3	5	2	2	16	2.92308	34.401	18	141	7.4	105	24	88	17	0	0	46	91	1
66	2	6	8	0	19	1.92308	26.807	26.5	138	4.9	89	36	117	13	3	0	78	9.1	2
67	1	6	7	1	16	3.07692	17.0799	16.5	136	4.8	42	32	108	13	0	0	90	140	1
66	3	2	1	2	16	2.46154	34.1353	22	136	3.5	55	32	131	11	2	0	90	85	1
76	1	6	8	0	20	2	20.5774	23	141	5.3	86	39	142	3	0	0	75	8.1	2
80	1	6	5	3	18	2.23077	24.8356	22	140	12.4	140	29	106	7	2	0	31	0.68	1
88	2	6	3	2	17	2.30769	19.0429	25.5	132	37.7	275	29	103	13	0	1	17	4.3	2
66	2	6	8	0	19	2.38462	26.0584	20	137	34.9	1134	28	134	12	2	0	4	71	2
66	2	1	0	3	13	2.07692	24.4646	13.5	143	6.8	90	36	133	3	0	0	77	1.1	2
72	2	6	6	1	18	2.84615	39.4482	19	140	23.1	300	37	109	18	0	0	17	5.8	2
80	2	6	5	2	17	2.30769	50.2479	23.5	134	9.4	178	36	101	9	3	0	23	330	1
81	1	6	8	0	17	2.38462	24.9896	26.5	141	3.1	52	23	84	8	0	0	86	76	1
81	2	6	4	2	19	2.69231	27.5926	24.5	139	4.2	82	25	116	6	0	0	77	57	2
88	2	6	7	0	19	2.15385	22.2331	24.5	139	12.2	146	24	115	7	0	0	37	35	2
81	2	6	8	1	19	2.84615	25.8297	16	140	10	95	31	123	10	0	0	64	76	2
81	2	6	5	2	17	2.92308	41.2887	20.5	140	9	75	28	129	19	1	0	65	76	1
71	2	6	8	1	17	2.61538	23.583	19	136	3	88	17	140	11	0	1	76	5.1	2
89	1	6	8	3	20	1.69231	22.2727	26	140	10.4	68	28	152	6	0	0	69	14	1
86	1	6	8	2	18	2.23077	21.048	23.5	135	10.2	126	34	111	6	0	0	44	120	2
97	3	2	1	3	17	3.07692	25.1024	22	137	25.3	190	29	107	11	2	0	25	81	2
86	2	5	8	3	15	2.84615	24.7706	21	143	15.3	163	34	113	13	0	0	32	17	2
65	1	5	8	0	18	1.92308	29.7609	17	138	26.1	243	31	103	2	2	0	23	1.4	2
79	2	5	1	2	15	2.38462	25.1559	20	141	9.1	157	39	148	6	0	0	37	0.75	2
87	1	6	6	1	17	2.84615	31.6242	25	142	9.2	115	25	116	15	0	0	37	120	1
73	2	6	6	2	18	2.15385	22.7688	25.5	140	5.5	94	37	101	9	0	0	52	27	1
93	1	3	1	1	14	2.76923	34.6094	23	134	2.8	116	36	156	9	2	0	35	14	1
80	3	0	1	8	10	2.76923	27.4805	15.5	141	7.7	97	31	142	19	1	1	63	13	2
65	1	5	5	0	14	2.84615	21.3578	20.5	140	2.9	74	23	108	9	0	0	90	49	2
67	2	6	8	4	20	2	30.4272	27.5	138	4.6	84	30	131	2	0	0	62	23	1
80	1	6	8	3	19	2.69231	25.2493	23	136	13.7	132	31	91	8	0	1	44	43	2
92	2	5	3	3	14	3.07692	23.6244	14.5	140	12.1	147	26	81	8	0	0	27	320	1
67	2	6	8	0	19	2.15385	31.055	22	139	20.1	252	38	108	3	0	0	22		2
85	2	1	1	1	15	3.15385	33.8021	20	138	30.1	264	27	104	12	0	1	18	100	2
85	1	6	8	1	18	2.76923	28.0742	16	136	9.8	136	23	78	10	0	0	31		1
75	1	6	8	0	20	2.15385	29.1945	19.5	140	5.5	162	34	125	6	0	0	35	130	2
76	1	6	7	1	17	2.23077	31.338	19.5	139	2.2	47	33	133	13	0	1	90	6.2	1
68	2	6	8	4	17	1.92308	16.0231	9.5	128	2.3	38	33	97	6	2	1	90	51	1
74	2	6	8	0	19	2.07692	32.2708	25	141	4.9	80	40	157	2	0	1	84	1.6	2
74	1	6	7	1	17	2.53846	18.995	9.5	132	4.7	51	20	141	9	0	1	90	250	2
66	1	5	5	2	16	2.30769	37.1823	20	142	4.8	74	29	122	11	3	0	73	17	1
84	2	6	3	4	17	2.53846	30.3593	26	143	22.7	249	24	87	6	1	0	15	59	1
82	3	1	1	1	12	3.23077	29.0943	20	135	14.3	99	30	80	20	3	0	46	170	1
